# Supplementary material for: Climatic and environmental changes of ~100 thousand years: The mammals from the early Middle Pleistocene sequence of Notarchirico (southern Italy)
Source: PLoS One. 2024 Oct 23;19(10):e0311623. doi: 10.1371/journal.pone.0311623 (PMC11498728; doi:10.1371/journal.pone.0311623)
Supplement: S1 Table — (XLSX) [file pone.0311623.s001.xlsx]

## Sheet: Bison
Metacarpal
Species	Catalogue number	Level	Lmax	DW
Bison schoetensacki	49-B35	I2	238	46.6
Metatarsal
Species	Catalogue number	Level	Lmax	DW
Bison schoetensacki	Not. Alpha 2W9S 1	Alfa	255	32.9
Bison schoetensacki	P3069	Alfa	272.2	34.6
Bison schoetensacki	NOT B 3/4N-12E 51	B	270.3	36.8

## Sheet: Canis
Species	Catalogue number	Level	M1 B	TrL
Canis sp.	F36NC1	I1	9.7	16.4

## Sheet: Castor
Species	Catalogue number	Level	M3L	M3B
Castor fiber	SN	E	7.8	7.2
